# Supplementary material for: Serotyping and pathotyping of Glaesserella parasuis isolated 2012–2019 in Germany comparing different PCR-based methods
Source: Vet Res. 2020 Nov 17;51:137. doi: 10.1186/s13567-020-00862-1 (PMC7673094; doi:10.1186/s13567-020-00862-1)
Supplement: Supplementary file 2 — Additional file 2. Primers used in this study. [file 13567_2020_862_MOESM2_ESM.xlsx]

## Sheet: Tabelle1
Additonal file 2: primers used in this study
primer name	primer sequence	Amplicon size bp	test	reference
Hps-forward	GTGATGAGGAAGGGTGRTGT	822	species identification	Oliveira et al. 2001
Hps-reverse	GGCTTCGTCRCCCTCTGT
AV1-F	AAATATTTAGAGTTATTTGGAGTC		leader sequence	Galofré-Milà et al. 2017
V1-R	AATATACCTAGTAATACTAGACTTAAAAG	190
NV1-R	CAGAATAAGCAAAATCAGC	221
HPS-219690793-f	ACAACCTGCAAGTACTTATCGGGAT	275	species identification	Howell et al. 2015
HPS-219690793-r	TAGCCTCCTGTCTGATATTCCCACG
funB-H1_f	CTGTGTATAATCTATCCCCGATCATCAGC	180	serovar 1
funB-H1_r	GTCCAACAGAATTTGGACCAATTCCTG
wzx-H2_f	CTAACAAGTTAGGTATGGAGGGTTTTGGTG	295	serovar 2
wzx-H2_r	GGCACTGAATAAGGGATAATTGTACTG
glyC-H3_f	CATGGTGTTTATCCTGACTTGGCTGT	650	serovar 3
glyC-H3_r	TCCACATGAGGCCGCTTCTAATATACT
wciP-H4_f	GGTTAAGAGGTAGAGCTAAGAATAGAGG	320	serovar 4
wciP-H4_r	CTTTCCACAACAGCTCTAGAAACC
wcwK-H512_f	CCACTGGATAGAGAGTGGCAGG	450	serovar 5/12
wcwK-H512_r	CCATACATCTGAATTCCTAAGC
gltI-H6_f	GATTCTGATGATTTTTGGCTGACGGAACG	360	serovar 6
gltI-H6_r	CCTATTCTGTCTATAAGCATAGACAGGAC
funQ-H7_f	CTCCGATTTCATCTTTTCTATGTGG	490	serovar 7
funQ-H7_r	CGATAAACCATAACAATTCCTGGCAC
scdA-H8_f	GGAAGGGGATTACTACTACCTGAAAG	650	serovar 8
scdA-H8_r	CTCCATAGAACCTGCTGCTTGAG
funV-H9_f	AGCCACATCAATTTTAGCCTCATCA	710	serovar 9
funV-H9_r	CCTTAAATAGCCTATGTCTGTACC
funX-H10_f	GGTGACATTTATGGGCGAGTAAGTC	790	serovar 10
funX-H10_r	GCACTGTCATCAATAACAATCTTAAGACG
amtA-H11_f	CCATCTCTTTAACTAATGGGACTG	890	serovar 11
amtA-H11_r	GGACGCCAAGGAGTATTATCAAATG
gltP-H13_f	GCTGGAGGAGTTGAAAGAGTTGTTAC	840	serovar 12
gltP-H13_r	CAATCAAATGAAACAACAGGAAGC
funAB-H14_f	GCTGGTTATGACTATTTCTTTCGCG	730	serovar 14
funAB-H14_r	GCTCCCAAGATTAAACCACAAGCAAG
funI-H15_f	CAAGTTCGGATTGGGAGCATATATC	550	serovar 15
funI-H15_r	CCTATATCATTTGTTGGATGTACG
funB-C_f	TGCATAAAAAATTTTTGAA	1.245	serovar 1	Jia et al. 2017
funB-C_r	TTATATATATTTTACATTTCTAAG
funE-C_f	ATGGAAGAAAAAGAATATATC	1.032	serovar 2
funE-C_r	TTAAAGTTTTGATTTGTCAATG
dgdA-C_f	ATGACTAAAAAAATTTTAGTTACAG	1.068	serovar 3
dgdA-C_r	TTACTTAATACCTAAGCG
gltG-C_f	ATGAATAATAAAGTCTCAATTATAA	753	serovar 4
gltG-C_r	TTACATATGTTTTACAATTCC
funK-C_f	ATGCCAATAGAGATAGC	560	serovar 5/12
funK-C_r	CCTGCCATATTATGA
funL-C_f	ATGAGTATTTTTTTTCTAATTG	443	serovar 6
funL-C_r	TTCCCTGATCATTGTAGTAACC
funQ-C_f	TAGTTGGTATATTATTTTCT	600	serovar 7
funQ-C_r	AGAATGCATCTGTACCACTAAG
scdA-C_f	CAGCAGGTTCTATGGAGTCA	350	serovar 8
scdA-C_r	CACATTATAACTTTCTTT
funV-C_f	GCTCCAATATCAGCAGTA	819	serovar 9
funV-C_r	AGAGTAATGAGCATCTCCG
funX-C_f	TGATTATTCTACTGCCTTTA	320	serovar 10
funX-C_r	CACCTAGCGTAACCCATA
actA-C_f	ATGATTATAGGTATTTATGGTGC	657	serovar 11
actA-C_r	CTATTTATTTTTTGAAAATTCTC
hg-C_f	ATGGCTCACGATCCGAAAG	508	serovar 12
hg-C_r	ATTTCCCTTTCCTAAACGC
waaL-C_f	GGCATTAGAGTTTCACCTA	800	serovar 13
waaL-C_r	TATTAGCATACCCAGCAT
funAB-C_f	TGTCTTTGTTACTACTAATTATTG	906	serovar 14
funAB-C_r	TAGTAACTCCAGATAAAGC
funJ-C_f	TTCGCAAGTATAAGGGACT	536	serovar 15
funJ-C_r	GATGTAGCCATAAAGTCAAT
hps-V1_f	CCGAAAGCATAGATCCAAATGC	590	Inosine-5´-monophosphatdehydrogenase	Howell et al. 2017
hps-V1_r	CCACCTTGTTTACTTGCTTCTGC
hps-V2_f	CGTAGCATACGCACACCTAAAG	720	unknown function
hps-V2_r	GAAAGGGCAATAGATACATTTCGG
hps-V3_f	TGATAATGCACAGATAGTGGGTAGCTCT	520	Aspartate kinase monofunctional class
hps-V3_r	TATGACTACTCGCAATGAATTGCTCTG
hps-V4_f	CAAGGAAGTGTTTATTTGGGGAAGAAGG	240	unknown function
hps-V4_r	GCTCGATCCAACCCTGAATTTATC
hps-V5_f	CCTGTGATTGAATGGGTTCCTCG	300	Helix-turn-helix family protein
hps-V5_r	GTTGTTTAGATCATCATCCATTAC
hps-V6_f	GGATATACACTCAGTCTTAGCCCTA	120	unknown function
hps-V6_r	GCAGGTTCTCTTGATTTAGCTTTTC
hps-V7_f	GTAACAGCTAACCGAGGAAATTGT	170	unknown function
hps-V7_r	TAAGAGTATATGTCCAATCTCCCCG
hps-V8_f	GGATAACCCTGATGAACTTGATGAAGAGC	210	unknown function
hps-V8_r	CGAATGTTCGGATTTGTTCAAGTTGG
hps-V9_f	GATTTAGCTGAAGCTCAAGACA	470	putative glycosyltransferase
hps-V9_r	GCAAAGCGACATAACCTGCTGATCTTCTC
hps-V10_f	ATTGAGCAGATTGAGCAACGGAAAA	375	unknown function
hps-V10_r	TTACCAAAGCCCTAATGTTGGGTTT
H729	CGCCAGGGTTTTCCCAGTCACGACGAIIIIGCIGGIGAYGGIACIACIAC		cpn60 PCR-primers	Hill et al. 2006
H730	AGCGGATAACAATTTCACACAGGAYKIYKITCICCRAAICCIGGIGCYTT
M13_F	CGCCAGGGTTTTCCCAGTCACGAC	555 bp	cpn60 sequencing primers
M13_R	AGCGGATAACAATTTCACACAGGA
