# Supplementary material for: Serotyping and pathotyping of Glaesserella parasuis isolated 2012–2019 in Germany comparing different PCR-based methods
Source: Vet Res. 2020 Nov 17;51:137. doi: 10.1186/s13567-020-00862-1 (PMC7673094; doi:10.1186/s13567-020-00862-1)
Supplement: Supplementary file 4 — Additional file 4. Raw data for G. parasuis isolates in this study. [file 13567_2020_862_MOESM4_ESM.xlsx]

## Sheet: Tabelle1
Additional file 4: Data for G. parasuis isolates in this study
lab ID	year of isolation	organ	serotype Howell	serotype Jia	serotype consensus	V1	V2	V3	V4	V5	V6	V7	V8	V9	V10	pathotyping score	pathotyping class	LS PCR
4354/2/17	2017	LRT	4	4	4	0	0	1	0	1	0	0	1	1	1	0.657418089448826	non-virulent	non-virulent
4381/3/17	2017	LRT	4	4	4	1	0	0	0	1	0	0	1	0	1	0.961405580321851	virulent	virulent
4303/5/17	2017	LRT	4	4	4	0	0	0	0	0	0	0	0	0	0	0.98567974123385	virulent	virulent
4459/1/17	2017	LRT	4	4	4	0	0	0	0	0	0	0	0	0	0	0.98567974123385	virulent	virulent
4524/2/17	2017	LRT	4	4	4	0	0	0	0	0	0	0	0	0	1	0.988565822780861	virulent	virulent
5478/1/17	2017	LRT	4	4	4	0	0	1	0	1	0	0	0	0	0	0.807382031503228	virulent	virulent&non-virulent
5536/7/17	2017	URT	9	9	9	0	0	1	0	1	0	1	0	1	0	0.335167445461889	non-virulent	non-virulent
5814/1/17	2017	LRT	1	1	1	1	1	0	0	1	0	0	0	0	0	0.971559021918313	virulent	virulent
5921/1/17	2017	LRT	1, 2	2 (1 neg)	2	0	0	0	0	1	1	0	0	0	0	0.873372866858736	virulent	virulent
6074/1/17	2017	LRT	5 or 12	12	12	0	0	0	1	1	0	0	0	0	1	0.915326659845358	virulent	virulent
6185/2/17	2017	SYS	2	2	2	0	0	0	0	1	1	0	0	0	0	0.873372866858736	virulent	virulent
6209/8/17	2017	SYS	13	13	13	0	0	0	1	0	0	0	0	0	0	0.981441590855871	virulent	virulent
320/3/18	2018	SYS	7	7	7	1	0	0	0	1	0	1	1	1	1	0.377102721447203	non-virulent	virulent
466/1/18	2018	LRT	13	13	13	1	1	0	1	1	1	0	0	0	1	0.953049689438068	virulent	virulent
572/1/18	2018	LRT	15	15	15	1	0	0	0	1	1	0	1	0	1	0.938794499256367	virulent	virulent
649/2/18	2018	SYS	5 or 12	5	5	0	0	0	1	1	0	0	0	1	1	0.631281089205322	non-virulent	virulent
1025/1/18	2018	LRT	2	2	2	0	0	0	1	0	0	0	0	1	0	0.893341417278374	virulent	virulent
1044/3/18	2018	SYS	2	2	2	1	1	0	0	0	0	0	1	0	1	0.99191003230088	virulent	virulent
1024/1/18	2018	SYS	14	14	14	0	0	0	1	0	0	0	0	0	1	0.985168970337331	virulent	virulent
1124/3/18	2018	LRT	4	4	4	0	0	0	1	0	0	0	0	0	0	0.981441590855871	virulent	virulent
1264/1/18	2018	LRT	1	1	1	0	0	0	0	1	0	0	0	0	0	0.918042652307674	virulent	virulent
1359/4/18	2018	LRT	5 or 12	12	12	0	0	0	0	1	0	0	0	1	1	0.690246809310051	boundary	virulent
1415/1/18	2018	LRT	1	1	1	0	0	0	0	1	1	0	1	0	1	0.801141017138676	virulent	virulent
1458/1/18	2018	LRT	4	4	4	1	0	0	0	0	0	0	0	0	0	0.996198590715406	virulent	virulent
1461/1/18	2018	URT	9	9	9	0	0	0	0	1	0	1	0	0	0	0.632197515257737	non-virulent	non-virulent
1464/1/18	2018	LRT	13	13	13	0	0	0	1	0	1	0	0	0	0	0.970205103291783	virulent	virulent
1735/1/18	2018	LRT	4	4	4	0	0	0	0	1	1	0	0	1	0	0.522073690286283	non-virulent	virulent
2189/2/18	2018	SYS	1, 2	2 (1 neg)	2	0	0	0	0	1	0	1	0	0	0	0.632197515257737	non-virulent	virulent
2281/4/18	2018	LRT	4	4	4	1	0	0	0	0	0	0	0	0	0	0.996198590715406	virulent	virulent
2314/12/18	2018	SYS	5 or 12	5	5	0	1	0	1	0	0	0	0	1	0	0.870280771596336	virulent	virulent
2889/1/18	2018	LRT	4	4	4	0	0	1	1	1	0	0	0	0	1	0.801790608915679	virulent	virulent
2889/2/18	2018	LRT	7	7	7	0	0	0	0	1	1	0	0	1	0	0.522073690286283	non-virulent	virulent
2907/1/18	2018	LRT	1	1	1	0	0	0	1	0	0	0	0	0	0	0.981441590855871	virulent	virulent
2878/4/18	2018	LRT	6	6	6	0	0	1	1	0	0	1	0	0	0	0.752269593658042	boundary	non-virulent
5494/6/17	2017	SYS	4	4	4	1	0	0	1	1	0	1	0	0	0	0.834106839496076	virulent	virulent
3100/3/18	2018	LRT	7	7	7	0	0	0	0	0	1	0	0	0	0	0.97694904149331	virulent	virulent
574/1/18	2018	LRT	5 or 12	12	12	0	0	0	1	1	0	0	0	0	1	0.915326659845358	virulent	virulent
5151/2/17	2017	LRT	5 or 12	5	5	0	0	0	1	0	0	0	0	1	1	0.913198392197801	virulent	virulent
5674/1/17	2017	LRT	4	4	4	1	0	1	0	1	1	0	0	1	1	0.90631642243021	virulent	virulent
3394/5/17	2017	SYS	5 or 12	5	5	0	0	0	1	1	0	0	0	1	1	0.631281089205322	non-virulent	virulent
4097/10/17	2017	LRT	5 or 12	5	5	0	0	0	1	0	0	0	0	1	0	0.893341417278374	virulent	virulent
4097/7/17	2017	LRT	6	6	6	0	0	0	0	0	0	1	0	0	0	0.9135101306449	virulent	non-virulent
4098/3/17	2017	LRT	5 or 12	5	5	0	0	0	1	0	0	0	0	1	0	0.893341417278374	virulent	virulent
4098/4/17	2017	LRT	6	6	6	0	0	1	1	0	0	1	0	0	0	0.752269593658042	boundary	non-virulent
4172/1/17	2017	LRT	5 or 12	12	12	0	0	0	1	0	0	0	0	0	0	0.981441590855871	virulent	virulent
5600/2/17	2017	LRT	4	4	4	0	0	1	0	1	1	0	0	0	0	0.720744795433636	boundary	virulent
1698/2/17	2017	SYS	7	7	7	0	0	0	0	1	0	0	0	0	0	0.918042652307674	virulent	virulent
3198/1/17	2017	LRT	8	8	8	0	0	1	0	1	1	1	0	0	0	0.283690181507285	non-virulent	non-virulent
3198/2/17	2017	LRT	6	6	6	0	0	1	1	0	0	1	0	0	0	0.752269593658042	boundary	non-virulent
1191/2/17	2017	LRT	5 or 12	12	12	0	0	0	0	1	0	0	0	1	0	0.639519976012096	non-virulent	virulent
1644/4/17	2017	SYS	6	6	6	0	0	0	0	0	0	0	0	0	0	0.98567974123385	virulent	virulent
2071/2/17	2017	LRT	2	2	2	0	0	0	0	1	1	0	0	0	0	0.873372866858736	virulent	virulent
221/2/17	2017	SYS	6	6	6	0	1	0	0	0	0	1	0	1	0	0.572635286162973	non-virulent	non-virulent
223/6/17	2017	LRT	4	4	4	1	0	0	1	1	1	0	1	0	1	0.921781553913646	virulent	virulent
223/9/17	2017	SYS	4	4	4	0	0	0	1	1	1	0	1	0	1	0.755817540251174	boundary	virulent
2710/1/17	2017	LRT	4	4	4	0	0	0	1	0	0	0	0	0	1	0.985168970337331	virulent	virulent
3180/5/17	2017	SYS	2	2	2	1	0	0	1	1	1	0	1	0	1	0.921781553913646	virulent	virulent
752/1/17	2017	LRT	5 or 12	12	12	0	0	0	1	0	0	0	0	0	0	0.981441590855871	virulent	virulent
918/11/17	2017	SYS	6	6	6	0	0	1	1	0	0	1	0	1	0	0.704152250476328	boundary	non-virulent
939/1/17	2017	LRT	8	8	8	0	0	0	1	0	0	1	0	0	0	0.890290358716245	virulent	non-virulent
1555/5/17	2017	LRT	7	7	7	0	0	0	0	0	1	0	0	0	0	0.97694904149331	virulent	virulent
178/2/17	2017	LRT	7	7	7	0	0	1	1	0	0	0	0	0	0	0.951898395453131	virulent	virulent
206/2/17	2017	SYS	1	1	1	0	0	0	1	1	1	0	1	0	1	0.755817540251174	boundary	virulent
2433/1/17	2017	LRT	7	7	7	0	0	0	0	1	1	0	0	1	0	0.522073690286283	non-virulent	virulent
3198/8/17	2017	LRT	4	4	4	1	0	0	1	0	0	0	0	1	1	0.975642264517628	virulent	virulent
474/1/17	2017	LRT	7	7	7	0	0	1	0	1	1	0	0	1	0	0.669196898844528	non-virulent	virulent
995/2/17	2017	LRT	6	6	6	0	0	0	0	0	0	0	0	0	0	0.98567974123385	virulent	virulent
2565/3/15	2015	LRT	11	11	11	0	0	0	1	0	0	0	0	1	0	0.893341417278374	virulent	virulent
4188/1/14	2014	LRT	1, 2, 11	2, 11 (1 neg)	n.t.	0	0	0	0	0	0	0	1	0	1	0.975730867831738	virulent	virulent
4968/1/15	2015	SYS	13	13	13	0	0	0	1	0	0	0	0	0	0	0.981441590855871	virulent	virulent
1782/2/12	2012	LRT	4	4	4	0	0	0	1	0	0	0	0	0	0	0.981441590855871	virulent	virulent
2221/3/15	2015	LRT	13	13	13	0	0	0	0	0	1	0	0	0	1	0.981561779292029	virulent	virulent
3686/3/15	2015	LRT	13	13	13	0	0	0	0	0	1	0	0	0	1	0.981561779292029	virulent	virulent
4529/6/14	2014	LRT	n.t.		n.t.	1	0	0	0	1	0	0	1	0	1	0.961405580321851	virulent	virulent
5020/2/12	2012	LRT	13	13	13	0	0	0	1	0	0	0	0	0	0	0.981441590855871	virulent	virulent
6318/27/14	2014	LRT	5 or 12	12	12	0	1	0	1	0	0	0	0	1	0	0.870280771596336	virulent	virulent
3686/2/15	2015	LRT	4	4	4	0	0	0	1	0	0	0	0	0	0	0.981441590855871	virulent	virulent
4467/1/12	2012	LRT	7	7	7	0	0	0	0	1	1	0	0	1	0	0.522073690286283	non-virulent	virulent
4481/4/12	2012	LRT	4	4	4	0	0	0	1	0	0	0	0	1	0	0.893341417278374	virulent	virulent
4909/2/12	2012	LRT	1	1	1	0	0	0	0	1	1	0	0	0	0	0.873372866858736	virulent	virulent
6318/16/14	2014	LRT	4	4	4	0	0	0	1	0	0	0	0	0	0	0.981441590855871	virulent	virulent
3939/1/18	2018	LRT	7	7	7	0	0	1	1	0	0	0	0	0	0	0.951898395453131	virulent	virulent
1327/2/16	2016	LRT	7	7	7	0	0	0	0	1	1	0	0	1	0	0.522073690286283	non-virulent	virulent
1546/3/16	2016	LRT	9	9	9	0	0	0	0	1	1	0	0	1	0	0.522073690286283	non-virulent	virulent
304/3/16	2016	LRT	7	7	7	0	0	0	0	1	1	0	0	1	1	0.57843306845571	non-virulent	virulent
5911/2/15	2015	LRT	n.t.		n.t.	1	0	0	0	1	1	0	1	0	1	0.938794499256367	virulent	virulent
1013/6/15	2015	LRT	14	14	14	0	0	0	1	0	0	0	0	1	1	0.913198392197801	virulent	virulent
2149/1/13	2013	LRT	15	15	15	0	0	0	1	0	0	0	0	0	1	0.985168970337331	virulent	virulent
2685/2/13	2013	LRT	7	7	7	1	1	1	0	1	1	0	0	1	0	0.86051585863528	virulent	virulent
3660/3/13	2013	LRT	9	9	9	0	0	0	0	1	1	0	0	1	0	0.522073690286283	non-virulent	virulent
415/3/13	2013	LRT	6	6	6	0	0	1	0	1	1	0	0	0	0	0.720744795433636	boundary	virulent
490/2/15	2015	LRT	14	14	14	0	0	0	1	1	0	0	0	0	0	0.895901053324662	virulent	virulent
5055/2/12	2012	LRT	7	7	7	0	0	0	0	1	1	0	0	1	0	0.522073690286283	non-virulent	virulent
539/1/15	2015	LRT	1, 2	2 (1 neg)	2	0	0	0	0	1	1	0	0	0	0	0.873372866858736	virulent	virulent
6166/2/15	2015	LRT	4	4	4	0	0	0	1	0	0	0	0	0	0	0.981441590855871	virulent	virulent
6285/5/16	2016	LRT	9	9	9	0	0	1	0	1	1	1	0	0	0	0.283690181507285	non-virulent	non-virulent
804/5/13	2013	LRT	13	13	13	0	0	0	1	0	0	0	0	0	0	0.981441590855871	virulent	virulent
806/4/13	2013	SYS	1, 2	2 (1 neg)	2	1	0	0	0	0	1	0	0	0	1	0.995090383473156	virulent	virulent
1013/3/15	2015	LRT	1, 2	2 (1 neg)	2	1	0	0	1	0	0	0	0	1	0	0.969594499600096	virulent	virulent
4626/3/16	2016	SYS	5 or 12	5	5	0	0	0	1	1	0	0	0	0	1	0.915326659845358	virulent	virulent
5447/3/16	2016	LRT	5 or 12	5	5	0	0	0	1	0	0	0	0	1	0	0.893341417278374	virulent	virulent
5742/1/16	2016	LRT	5 or 12	12	12	0	0	0	1	1	0	0	0	0	1	0.915326659845358	virulent	virulent
628/4/16	2016	LRT	1, 2	2 (1 neg)	2	0	0	0	0	1	1	0	0	0	0	0.873372866858736	virulent	virulent
1492/1/16	2016	LRT	13	13	13	0	0	0	0	1	1	0	0	1	0	0.522073690286283	non-virulent	virulent
2083/3/16	2016	LRT	4	4	4	0	0	0	0	0	0	0	0	0	0	0.98567974123385	virulent	virulent
2083/4/16	2016	LRT	13	13	13	0	0	0	1	0	1	0	0	0	0	0.970205103291783	virulent	virulent
3202/6/18	2018	LRT	15	15	15	0	0	0	1	0	0	0	0	0	1	0.985168970337331	virulent	virulent
3512/6/16	2016	LRT	13	13	13	0	0	1	0	1	1	0	0	0	0	0.720744795433636	boundary	virulent
4009/1/16	2016	LRT	6	6	6	0	0	0	0	1	1	1	0	0	0	0.5141778676776	non-virulent	non-virulent
4032/3/16	2016	LRT	1, 2	2 (1 neg)	2	0	0	0	0	1	1	0	0	0	0	0.873372866858736	virulent	virulent
4667/3/16	2016	LRT	4	4	4	0	0	0	1	0	1	0	0	0	0	0.970205103291783	virulent	virulent
6261/1/15	2015	LRT	5 or 12	12	12	0	0	0	1	0	1	0	0	0	0	0.970205103291783	virulent	virulent
1582/4/14	2014	LRT	4	4	4	0	0	0	1	1	0	0	0	0	1	0.915326659845358	virulent	virulent
5716/2/17	2017	URT	4	4	4	0	0	0	1	0	0	0	0	0	0	0.981441590855871	virulent	virulent
5758/6/17	2017	LRT	13	13	13	0	0	0	0	1	1	0	0	1	0	0.522073690286283	non-virulent	virulent
1000/2/14	2014	LRT	13	13	13	0	0	0	0	1	1	0	0	1	0	0.522073690286283	non-virulent	virulent
106/2/12	2012	LRT	13	13	13	0	0	0	0	0	1	0	0	1	1	0.893970522525258	virulent	virulent
1093/1/16	2016	LRT	4	4	4	1	0	0	0	0	0	0	0	0	0	0.996198590715406	virulent	virulent
1190/3/14	2014	SYS	4	4	4	1	0	0	0	0	0	0	0	0	0	0.996198590715406	virulent	virulent
1191/5/14	2014	SYS	n.t.		n.t.	1	0	0	1	1	0	0	1	0	1	0.950345278593441	virulent	virulent
1305/1/16	2016	SYS	5 or 12	12	12	0	0	0	1	1	0	0	0	0	1	0.915326659845358	virulent	virulent
1312/4/13	2013	LRT	5 or 12	12	12	0	0	0	1	0	0	0	0	1	0	0.893341417278374	virulent	virulent
1381/2/14	2014	LRT	1, 2	2 (1 neg)	2	1	0	0	1	0	0	0	0	1	0	0.969594499600096	virulent	virulent
1389/1/13	2013	LRT	1	1	1	1	0	0	0	1	0	0	0	0	0	0.97708906247652	virulent	virulent
1416/5/12	2012	SYS	1	1	1	1	0	1	1	0	0	0	0	0	0	0.986901354554846	virulent	virulent
1557/2/13	2013	LRT	6	6	6	0	0	1	1	0	0	1	0	0	0	0.752269593658042	boundary	non-virulent
1557/3/13	2013	LRT	6	6	6	1	0	0	1	0	0	0	0	0	0	0.995057936427717	virulent	virulent
1628/1/13	2013	LRT	13	13	13	0	0	0	0	0	0	1	0	1	1	0.677541354328593	boundary	virulent
1636/8/16	2016	SYS	7	7	7	0	0	0	0	1	1	0	0	1	1	0.57843306845571	non-virulent	virulent
1652/1/14	2014	LRT	4	4	4	0	0	0	0	0	0	0	0	0	0	0.98567974123385	virulent	virulent
1717/2/16	2016	LRT	1, 2	2 (1 neg)	2	1	0	0	1	0	0	0	0	0	0	0.995057936427717	virulent	virulent
1777/4/14	2014	SYS	13	13	13	0	0	0	0	0	1	0	0	0	1	0.981561779292029	virulent	virulent
1822/5/13	2013	LRT	1	1	1	1	0	0	0	1	0	0	0	0	0	0.97708906247652	virulent	virulent
1893/7/16	2016	LRT	5 or 12	12	12	0	0	0	1	0	0	0	0	1	1	0.913198392197801	virulent	virulent
1970/1/15	2015	LRT	4	4	4	1	0	1	0	1	1	0	0	1	1	0.90631642243021	virulent	virulent
2294/5/14	2014	LRT	1, 2, 11	2, 11 (1 neg)	n.t.	0	0	0	0	0	0	0	1	0	1	0.975730867831738	virulent	virulent
2491/5/14	2014	LRT	4	4	4	0	0	0	1	0	0	0	0	0	0	0.981441590855871	virulent	virulent
2563/2/16	2016	LRT	1, 2	2 (1 neg)	2	0	0	0	0	0	0	0	0	0	0	0.98567974123385	virulent	virulent
2607/2/16	2016	LRT	5 or 12	12	12	0	0	0	0	1	0	0	0	1	1	0.690246809310051	boundary	virulent
2607/4/16	2016	LRT	7	7	7	1	0	0	1	0	1	0	0	1	0	0.951539183026251	virulent	virulent
2660/3/13	2013	LRT	4	4	4	0	0	0	1	0	0	0	0	0	0	0.981441590855871	virulent	virulent
2699/3/12	2012	LRT	5 or 12	5	5	0	0	0	1	1	0	0	0	1	1	0.631281089205322	non-virulent	virulent
2699/5/12	2012	LRT	4	4	4	0	0	1	0	1	1	0	0	1	0	0.669196898844528	non-virulent	virulent
2796/8/15	2015	LRT	1, 2	2 (1 neg)	2	0	0	0	1	0	0	0	0	0	0	0.981441590855871	virulent	virulent
2809/2/14	2014	LRT	4	4	4	0	0	0	0	1	1	0	0	0	0	0.873372866858736	virulent	virulent
2809/3/14	2014	LRT	1	1	1	0	1	0	0	1	0	0	0	0	0	0.899723175383558	virulent	virulent
2809/5/14	2014	LRT	7	7	7	0	0	0	1	0	0	0	0	0	1	0.985168970337331	virulent	virulent
3059/2/13	2013	LRT	5 or 12	5	5	0	0	0	1	1	0	0	0	1	0	0.576818023648471	non-virulent	virulent
3059/3/13	2013	LRT	13	13	13	0	0	0	1	1	0	0	0	1	0	0.576818023648471	non-virulent	virulent
3174/3/16	2016	LRT	4	4	4	0	0	0	1	0	0	0	0	1	0	0.893341417278374	virulent	virulent
3311/6/15	2015	LRT	13	13	13	0	0	0	0	1	1	0	0	1	0	0.522073690286283	non-virulent	virulent
3358/1/15	2015	LRT	4	4	4	1	0	0	0	0	0	0	0	0	0	0.996198590715406	virulent	virulent
3736/2/14	2014	LRT	9	9	9	0	0	0	0	0	1	0	0	0	1	0.981561779292029	virulent	virulent
3785/1/15	2015	LRT	13	13	13	0	0	0	0	0	1	0	0	0	1	0.981561779292029	virulent	virulent
3913/2/12	2012	LRT	1	1	1	0	0	0	0	0	0	0	0	0	0	0.98567974123385	virulent	virulent
4246/5/15	2015	SYS	7	7	7	1	0	0	1	0	0	0	0	0	0	0.995057936427717	virulent	virulent
4352/2/18	2018	SYS	4	4	4	0	0	0	1	0	0	0	0	0	0	0.981441590855871	virulent	virulent
4441/1/16	2016	LRT	4	4	4	0	0	0	1	0	0	0	0	0	0	0.981441590855871	virulent	virulent
450/4/12	2012	LRT	4	4	4	1	0	0	1	1	0	0	1	0	1	0.950345278593441	virulent	virulent
4547/1/16	2016	LRT	1	1	1	0	0	0	1	0	0	0	0	1	0	0.893341417278374	virulent	virulent
4554/1/13	2013	LRT	1	1	1	0	0	0	0	1	0	0	0	0	0	0.918042652307674	virulent	virulent
4572/2/12	2012	LRT	4	4	4	0	0	1	0	1	0	0	0	0	0	0.807382031503228	virulent	virulent
4654/4/18	2018	SYS	n.t.		n.t.	1	0	0	0	1	0	0	1	0	1	0.961405580321851	virulent	virulent
502/2/14	2014	LRT	4	4	4	0	0	0	0	0	1	0	0	0	1	0.981561779292029	virulent	virulent
5110/3/12	2012	SYS	1	1	1	0	0	0	0	0	1	0	0	0	1	0.981561779292029	virulent	virulent
5366/3/13	2013	LRT	13	13	13	0	0	0	1	0	0	0	0	0	0	0.981441590855871	virulent	virulent
5397/1/16	2016	LRT	1	1	1	1	0	0	1	1	1	0	1	0	1	0.921781553913646	virulent	virulent
5433/3/13	2013	LRT	5 or 12	12	12	0	0	0	1	1	0	0	0	0	1	0.915326659845358	virulent	virulent
5583/1/12	2012	LRT	4	4	4	0	0	0	0	0	0	0	0	0	0	0.98567974123385	virulent	virulent
5590/3/13	2013	LRT	4	4	4	0	0	0	0	1	1	0	0	1	0	0.522073690286283	non-virulent	virulent
5591/1/13	2013	LRT	4	4	4	1	0	0	0	1	0	0	1	0	1	0.961405580321851	virulent	virulent
5737/4/12	2012	LRT	4	4	4	1	0	0	0	0	0	0	0	0	0	0.996198590715406	virulent	virulent
5897/2/12	2012	URT	1	1	1	0	1	0	0	1	0	0	0	0	0	0.899723175383558	virulent	virulent
775/5/14	2014	LRT	13	13	13	0	0	0	0	0	0	1	1	1	1	0.494207477301581	non-virulent	virulent
801/5/14	2014	SYS	4	4	4	1	0	0	1	0	0	0	0	0	0	0.995057936427717	virulent	virulent
808/5/13	2013	LRT	1	1	1	1	0	0	0	1	0	0	0	0	0	0.97708906247652	virulent	virulent
842/2/14	2014	LRT	5 or 12	12	12	0	0	0	1	1	0	0	0	0	1	0.915326659845358	virulent	virulent
4778/2/18	2018	SYS	1, 2	2 (1 neg)	2	0	0	0	1	0	0	1	0	0	0	0.890290358716245	virulent	virulent
4880/3/18	2018	SYS	13	13	13	0	0	0	1	0	0	0	0	1	1	0.913198392197801	virulent	virulent
5955/3/15	2015	SYS	13	13	13	1	0	0	0	0	1	0	0	0	1	0.995090383473156	virulent	virulent
4322/1/15	2015	LRT	5 or 12	12	12	0	0	0	1	1	0	0	0	0	1	0.915326659845358	virulent	virulent
4303/5/15	2015	LRT	13	13	13	0	0	0	0	0	1	0	0	1	1	0.893970522525258	virulent	virulent
5957/3/15	2015	LRT	4	4	4	1	0	0	0	0	0	0	0	0	0	0.996198590715406	virulent	virulent
1745/5/16	2016	SYS	4	4	4	0	0	0	1	0	0	0	0	0	1	0.985168970337331	virulent	virulent
2576/2/16	2016	SYS	9	9	9	0	1	1	0	0	0	1	0	1	0	0.712757417920202	boundary	non-virulent
2002/1/16	2016	LRT	13	13	13	0	0	1	1	1	0	0	0	1	0	0.7162483030108	boundary	virulent
5280/3/15	2015	LRT	6	6	6	0	0	1	1	0	0	1	0	0	0	0.752269593658042	boundary	non-virulent
2387/8/16	2016	LRT	6	6	6	0	0	1	1	0	0	1	0	0	0	0.752269593658042	boundary	non-virulent
5335/2/15	2015	LRT	5 or 12	12	12	0	0	0	0	0	1	1	0	0	0	0.86672857783116	virulent	virulent
1895/7/16	2016	LRT	5 or 12	12	12	1	0	0	1	0	0	0	0	1	1	0.975642264517628	virulent	virulent
4556/1/15	2015	LRT	13	13	13	0	0	0	1	0	0	0	0	1	1	0.913198392197801	virulent	virulent
4994/4/18	2018	LRT	7	7	7	0	0	0	0	0	1	0	0	0	0	0.97694904149331	virulent	virulent
4550/1/16	2016	LRT	4	4	4	1	0	1	0	1	1	0	0	1	0	0.885083223699446	virulent	virulent
3293/3/16	2016	LRT	4	4	4	1	0	0	1	0	0	0	0	0	0	0.995057936427717	virulent	virulent
4928/3/16	2016	LRT	4	4	4	1	0	0	0	0	0	0	0	0	0	0.996198590715406	virulent	virulent
4572/5/16	2016	SYS	1, 2	2 (1 neg)	2	0	0	0	1	0	0	0	0	1	0	0.893341417278374	virulent	virulent
5328/1/16	2016	LRT	4	4	4	1	0	1	0	1	1	0	0	1	0	0.885083223699446	virulent	virulent
5150/1/16	2016	LRT	9	9	9	0	0	0	0	1	0	1	0	1	0	0.213978639432351	non-virulent	non-virulent
4927/1/16	2016	LRT	6	6	6	0	0	1	1	0	0	1	0	1	0	0.704152250476328	boundary	non-virulent
5868/2/16	2016	LRT	5 or 12	12	12	0	0	0	1	0	0	0	0	0	0	0.981441590855871	virulent	virulent
4929/1/16	2016	LRT	4	4	4	1	0	1	1	0	0	1	0	0	0	0.920391054934267	virulent	virulent
4157/2/16	2016	LRT	7	7	7	0	0	0	1	0	1	0	0	0	0	0.970205103291783	virulent	virulent
5220/1/18	2018	SYS	13	13	13	0	0	0	1	0	0	0	0	1	1	0.913198392197801	virulent	virulent
5447/2/18	2018	LRT	5 or 12	5	5	0	0	0	1	1	0	0	0	1	1	0.631281089205322	non-virulent	virulent
5878/1/18	2018	SYS	13	13	13	0	0	0	0	1	1	0	0	1	0	0.522073690286283	non-virulent	virulent
347/Nasentpf	2017	URT	4	4	4	0	0	0	0	0	0	0	0	0	1	0.988565822780861	virulent	virulent
5684/7/18	2018	LRT	6	6	6	0	0	1	1	0	0	1	0	0	0	0.752269593658042	boundary	non-virulent
5995/2/16	2016	LRT	5 or 12	12	12	0	0	0	0	1	0	0	0	1	0	0.639519976012096	non-virulent	virulent
3165/1/15	2015	LRT	4	4	4	0	0	1	0	1	1	0	0	0	0	0.720744795433636	boundary	virulent
2378/3/15	2015	SYS	1, 11	1, 11	n.t.	0	0	0	1	0	0	1	0	0	1	0.91065855192788	virulent	virulent
2579/4/15	2015	LRT	5 or 12	5	5	0	0	0	1	0	0	0	0	1	0	0.893341417278374	virulent	virulent
5918/3/16	2016	SYS	5 or 12	12	12	0	0	0	1	0	0	0	0	0	1	0.985168970337331	virulent	virulent
6088/1/18	2018	LRT	1	1	1	1	0	0	0	1	0	0	0	0	0	0.97708906247652	virulent	virulent
6272/11/18	2018	URT	6	6	6	0	0	1	1	0	0	1	0	1	0	0.704152250476328	boundary	non-virulent
6247/10/18	2018	SYS	5 or 12	negativ	n.t.	0	1	1	0	0	0	1	0	1	0	0.712757417920202	boundary	non-virulent
6233/1/18	2018	SYS	13	13	13	0	0	0	1	0	0	0	0	1	0	0.893341417278374	virulent	virulent
6366/10/18	2018	LRT	6	6	6	0	0	1	1	0	0	1	0	0	0	0.752269593658042	boundary	non-virulent
6343/7/18	2018	SYS	1	1	1	1	0	0	0	1	0	0	0	0	1	0.981674306207788	virulent	virulent
6395/1/18	2018	SYS	1	1	1	1	0	0	0	1	0	0	0	0	0	0.97708906247652	virulent	virulent
6694/5/18	2018	carrier	6	6	6	0	1	1	1	0	0	1	0	1	0	0.655940905074082	non-virulent	non-virulent
6753/5/18	2018	LRT	6	6	6	0	0	1	1	0	0	1	0	0	0	0.752269593658042	boundary	non-virulent
6694/3/18	2018	LRT	n.t.		n.t.	1	0	0	0	1	1	0	1	0	1	0.938794499256367	virulent	virulent
6868/5/18	2018	URT	1, 2	2 (1 neg)	2	1	1	1	0	0	1	1	1	0	1	0.812560269575638	virulent	virulent
6977/18/18	2018	carrier	9	9	9	0	0	1	0	1	0	1	0	1	0	0.335167445461889	non-virulent	non-virulent
6977/15/18	2018	carrier	6	6	6	0	0	1	1	0	0	1	0	0	0	0.752269593658042	boundary	non-virulent
6977/1/18	2018	LRT	4	4	4	1	0	0	0	1	0	0	1	0	1	0.961405580321851	virulent	virulent
6913/2/18	2018	LRT	4	4	4	0	0	0	1	0	0	0	0	0	0	0.981441590855871	virulent	virulent
7013/4/18	2018	LRT	7	7	7	1	0	0	0	1	1	0	0	1	0	0.806163364734475	virulent	virulent
7054/4/18	2018	LRT	4	4	4	0	0	0	1	0	0	0	0	0	1	0.985168970337331	virulent	virulent
7117/18	2018	LRT	5 or 12	12	12	0	0	0	1	0	0	0	0	1	0	0.893341417278374	virulent	virulent
7116/18	2018	LRT	5 or 12	5	5	0	0	0	1	1	0	0	0	1	0	0.576818023648471	non-virulent	virulent
7345/1/18	2018	LRT	5 or 12	12	12	0	0	0	1	0	0	0	0	0	0	0.981441590855871	virulent	virulent
7378/5/18	2018	SYS	9	9	9	0	0	1	0	1	0	1	0	1	0	0.335167445461889	non-virulent	non-virulent
187/2/19	2019	LRT	7	7	7	0	0	0	0	1	1	0	0	0	0	0.873372866858736	virulent	virulent
202/12/19	2019	LRT	1	1	1	1	0	0	1	0	1	0	0	0	1	0.993619329382701	virulent	virulent
244/1/19	2019	LRT	4	4	4	0	0	0	1	0	0	0	0	0	0	0.981441590855871	virulent	virulent
436/5 oder7/19	2019	LRT	5 or 12	5	5	1	0	0	1	0	0	0	0	1	0	0.969594499600096	virulent	virulent
395/1/19	2019	LRT	7	7	7	1	0	0	1	0	1	0	0	1	0	0.951539183026251	virulent	virulent
326/1/19	2019	LRT	1	1	1	0	0	0	0	1	0	0	0	0	0	0.918042652307674	virulent	virulent
317/10/19	2019	LRT	4	4	4	0	0	0	1	0	0	0	0	0	0	0.981441590855871	virulent	virulent
317/18/19	2019	carrier	8	8	8	0	0	0	0	1	1	1	0	0	0	0.5141778676776	non-virulent	non-virulent
469/2/19	2019	SYS	13	13	13	0	0	0	0	1	1	0	0	1	0	0.522073690286283	non-virulent	virulent
462/1/19	2019	LRT	1	1	1	1	0	0	0	1	0	0	0	0	0	0.97708906247652	virulent	virulent
471/2/19	2019	SYS	13	13	13	0	0	0	0	0	1	0	0	0	1	0.981561779292029	virulent	virulent
497/1/19	2019	LRT	13	13	13	0	0	1	0	1	1	0	0	1	0	0.669196898844528	non-virulent	virulent
398/1/19	2019	LRT	5 or 12	5	5	0	0	0	1	0	0	0	0	1	0	0.893341417278374	virulent	virulent
555/1/19	2019	LRT	13	13	13	0	0	0	0	0	0	0	0	0	0	0.98567974123385	virulent	virulent
650/3/19	2019	LRT	4	4	4	0	0	0	1	0	0	0	0	0	0	0.981441590855871	virulent	virulent
816/1/19	2019	LRT	7	7	7	1	0	0	0	0	0	0	0	1	1	0.981179399591253	virulent	virulent
778/1/19	2019	LRT	13	13	13	0	0	1	1	1	0	0	0	1	1	0.76022609071865	boundary	virulent
1214/2/19	2019	SYS	4	4	4	1	0	0	0	1	0	0	1	0	1	0.961405580321851	virulent	virulent
1337/3/19	2019	LRT	4	4	4	0	0	0	0	0	1	0	0	1	0	0.870339465585935	virulent	virulent
1288/6/19	2019	LRT	5 or 12	12	12	0	0	0	1	0	0	0	0	0	0	0.981441590855871	virulent	virulent
1446/6/19	2019	LRT	1	1	1	1	0	0	0	0	0	0	0	0	1	0.996971234649922	virulent	virulent
1424/1/19	2019	LRT	5 or 12	negativ	n.t.	0	0	0	1	0	0	0	0	1	0	0.893341417278374	virulent	virulent
1731/19	2019	LRT	13	13	13	0	0	0	1	0	0	0	0	0	1	0.985168970337331	virulent	virulent
19BNTH1	2017	carrier	7	7	7	0	0	1	0	1	1	1	0	0	0	0.283690181507285	non-virulent	virulent
14BNTH1	2017	URT	7	7	7	1	0	1	0	1	1	0	0	0	0	0.907633603580175	virulent	virulent
18BNTH1	2016	carrier	5 or 12	12	12	0	0	0	1	0	0	0	0	0	0	0.981441590855871	virulent	virulent
6DNTH1	2017	URT	4	4	4	1	0	1	0	1	1	0	0	1	1	0.90631642243021	virulent	virulent
24BNTH1	2017	URT	13	13	13	0	0	0	0	0	1	0	0	0	1	0.981561779292029	virulent	virulent
20BNTH1	2017	URT	5 or 12	12	12	0	0	0	1	1	0	0	0	0	1	0.915326659845358	virulent	virulent
27BNTH1	2017	URT	13	13	13	0	0	0	0	1	1	0	0	1	0	0.522073690286283	non-virulent	virulent
21BNTH1	2016	URT	13	13	13	0	0	1	0	1	1	0	0	1	0	0.669196898844528	non-virulent	virulent
25BNTH1	2017	URT	5 or 12	5	5	0	0	0	1	0	0	0	0	1	1	0.913198392197801	virulent	virulent
30BNTH1	2017	URT	1	1	1	1	0	0	0	0	1	0	0	1	1	0.969789050718508	virulent	virulent
22BNTH1	2016	URT	1, 2	2 (1 neg)	2	0	0	0	0	1	1	0	0	0	0	0.873372866858736	virulent	virulent
11BNTH1	2016	URT	4	4	4	0	0	0	1	0	0	0	0	1	0	0.893341417278374	virulent	virulent
2761/4/19	2019	SYS	4	4	4	1	0	0	1	1	1	0	0	0	1	0.962038047288228	virulent	virulent
2995/4/19	2019	carrier	4	4	4	0	0	0	0	0	0	0	0	0	0	0.98567974123385	virulent	virulent
2884/2/19	2019	carrier	4	4	4	0	0	0	1	0	0	0	0	0	0	0.981441590855871	virulent	virulent
3368/3/19	2019	carrier	4	4	4	0	0	0	0	0	0	0	0	0	0	0.98567974123385	virulent	virulent
3370/3/19	2019	carrier	6	6	6	0	0	0	1	0	0	1	0	1	0	0.562409533899758	non-virulent	non-virulent
2420/1/19	2019	carrier	4	4	4	1	0	0	0	1	0	0	1	0	1	0.961405580321851	virulent	virulent
3370/4/19	2019	carrier	6	6	6	0	0	1	1	0	0	1	0	1	0	0.704152250476328	boundary	non-virulent
3368/1/19	2019	carrier	9	9	9	0	0	1	0	1	1	1	0	1	0	0.236884974392631	non-virulent	non-virulent
2035/2/19	2019	SYS	14	14	14	0	0	0	1	0	0	0	0	1	1	0.913198392197801	virulent	virulent
1870/1/19	2019	LRT	1, 11	1, 11	n.t.	0	0	0	1	1	1	0	0	0	1	0.869387167349722	virulent	virulent
3369/1/19	2019	URT	4	4	4	1	0	0	0	1	0	0	1	0	1	0.961405580321851	virulent	virulent
3370/1/19	2019	carrier	6	6	6	0	1	1	1	0	0	1	0	1	0	0.655940905074082	non-virulent	non-virulent
3370/2/19	2019	carrier	1	1	1	1	0	0	1	1	0	0	1	0	1	0.950345278593441	virulent	virulent
3370/5/19	2019	carrier	6	6	6	0	0	1	1	0	1	1	0	1	0	0.594408551445382	non-virulent	non-virulent
3602/1/19	2019	LRT	1, 2	2 (1 neg)	2	0	0	0	0	1	1	0	0	0	0	0.873372866858736	virulent	virulent
3516/5/19	2019	LRT	4	4	4	0	0	0	0	0	0	0	0	0	1	0.988565822780861	virulent	virulent
3516/9/19	2019	URT	4	4	4	0	0	1	0	1	1	1	0	1	0	0.236884974392631	non-virulent	non-virulent
3516/10/19	2019	URT	9	9	9	0	0	0	0	0	0	0	0	0	0	0.98567974123385	virulent	virulent
3844/9/19	2019	LRT	7	7	7	0	0	0	0	1	1	0	0	0	0	0.873372866858736	virulent	virulent
3739/4/19	2019	carrier	10	10	10	0	0	0	1	0	1	1	0	0	0	0.833242114437968	virulent	non-virulent
4165/1/19	2019	carrier	6	6	6	0	1	1	1	0	0	1	0	1	0	0.655940905074082	non-virulent	non-virulent
4165/2/19	2019	carrier	6	6	6	0	0	1	1	0	0	1	0	1	0	0.704152250476328	boundary	non-virulent
4512/1/19	2019	carrier	9	9	9	0	0	1	0	1	1	1	0	0	0	0.283690181507285	non-virulent	non-virulent
4595/19	2019	LRT	1	1	1	1	0	0	1	0	0	0	0	1	0	0.969594499600096	virulent	virulent
4825/5/19	2019	carrier	9	9	9	0	0	1	0	1	0	1	0	1	0	0.335167445461889	non-virulent	non-virulent
4826/5/19	2019	carrier	6	6	6	0	0	1	1	0	0	1	0	0	0	0.752269593658042	boundary	non-virulent
4774/3/19	2019	carrier	6	6	6	0	0	1	1	0	0	1	0	1	0	0.704152250476328	boundary	non-virulent
5381/1/19	2019	LRT	1	1	1	1	0	0	0	1	0	0	0	0	0	0.97708906247652	virulent	virulent
5423/1/19	2019	carrier	6	6	6	0	1	1	1	0	0	1	0	1	0	0.655940905074082	non-virulent	non-virulent
5463/3/19	2019	SYS	5 or 12	12	12	0	0	0	1	0	0	0	0	0	0	0.981441590855871	virulent	virulent
5766/3/19	2019	LRT	4	4	4	0	0	0	0	0	1	0	0	0	0	0.97694904149331	virulent	virulent
5767/1/19	2019	LRT	4	4	4	1	0	0	0	1	0	0	0	0	0	0.97708906247652	virulent	virulent
5798/1/19	2019	carrier	6	6	6	0	0	0	0	1	1	1	0	0	0	0.5141778676776	non-virulent	non-virulent
5799/3/19	2019	carrier	9	9	9	0	0	1	0	1	0	1	0	1	0	0.335167445461889	non-virulent	non-virulent
5799/5/19	2019	carrier	1	1	1	0	0	1	1	1	1	1	0	0	1	0.276519004506515	non-virulent	virulent
5800/7/19	2019	carrier	8	8	8	0	1	1	0	1	1	1	0	0	0	0.240832199127313	non-virulent	non-virulent
6031/9/19	2019	carrier	9	9	9	0	0	1	0	0	0	1	0	0	0	0.79807567898268	virulent	non-virulent
6216/1/19	2019	URT	9	9	9	0	0	0	0	1	0	1	0	1	0	0.213978639432351	non-virulent	non-virulent
6171/4/19	2019	URT	7	7	7	0	0	0	1	1	1	1	0	0	1	0.505290302224434	non-virulent	virulent
6456/19	2019	SYS	5 or 12	12	12	0	0	0	1	0	0	0	0	1	0	0.893341417278374	virulent	virulent
Carrier: nasal isolates from health animals
URT: isolates from upper respiratory tract, animals with respiratory disease
LRT: isolates from lower respiratory tract, animals with respiratory disease
SYS: isolates from systemic sites (brain, joints, serous membranes)
V1	HPS_21058
V2	HPS_21059
V3	HPS_21068
V4	HPS_22970
V5	HPS_23060
V6	HPS_23300
V7	HPS_23505
V8	HPS_23879
V9	HPS_23887 (also named HPS_23387 or HPS_22887)
V10	HPS_22976
